# Supplementary material for: Altered HDL Phospholipid and Fatty Acid Profile in MASLD: A Possible Explanation for the Increased CVD Risk
Source: Int J Mol Sci. 2025 Jun 26;26(13):6148. doi: 10.3390/ijms26136148 (PMC12250491; doi:10.3390/ijms26136148)
Supplement: Supplementary file 1 [file ijms-26-06148-s001.zip]

Archive with 1 entries (1 files):
- ijms-3661155-supplementary.pdf
